# Supplementary material for: Effectiveness and Safety of Erector Spinae Plane Block vs. Conventional Pain Treatment Strategies in Thoracic Surgery
Source: J Clin Med. 2025 Apr 22;14(9):2870. doi: 10.3390/jcm14092870 (PMC12072521; doi:10.3390/jcm14092870)
Supplement: Supplementary file 1 [file jcm-14-02870-s001.zip]

Archive with 1 entries (1 files):
- jcm-3535796-supplementary.pdf
